# Supplementary material for: Programmed Cell Death-Ligand 1 Expression and Clinical Outcomes Among Patients with Resected, Early-Stage Non-Small Cell Lung Cancer: A Real-World Study
Source: Curr Oncol. 2024 Oct 31;31(11):6735–48. doi: 10.3390/curroncol31110497 (PMC11593080; doi:10.3390/curroncol31110497)
Supplement: Supplementary file 1 [file curroncol-31-00497-s001.zip]

Archive with 1 entries (1 files):
- curroncol-3200358-supplementary.pdf
